# Supplementary material for: Toxicity and Impact of Silica Nanoparticles on the Configuration of Gut Microbiota in Immunodeficient Mice
Source: Microorganisms. 2023 Apr 30;11(5):1183. doi: 10.3390/microorganisms11051183 (PMC10222337; doi:10.3390/microorganisms11051183)
Supplement: Supplementary file 1 [file microorganisms-11-01183-s001.zip]

Archive with 1 entries (1 files):
- microorganisms-2294153-Supplementary.pdf
